# Supplementary material for: Morpho-Phenological, Chemical, and Genetic Characterization of Italian Maize Landraces from the Lazio Region
Source: Plants (Basel). 2024 Nov 20;13(22):3249. doi: 10.3390/plants13223249 (PMC11598630; doi:10.3390/plants13223249)
Supplement: Supplementary file 1 [file plants-13-03249-s001.zip]

Archive with 1 entries (1 files):
- plants-3264156-supplementary-final (11.20).pdf
